# Supplementary material for: Parental Correlates of Outdoor Play in Boys and Girls Aged 0 to 12—A Systematic Review
Source: Int J Environ Res Public Health. 2019 Jan 11;16(2):190. doi: 10.3390/ijerph16020190 (PMC6351982; doi:10.3390/ijerph16020190)
Supplement: Supplementary file 1 [file ijerph-16-00190-s001.zip]

Archive with 4 entries (3 files):
- ijerph-397145 Supplementary - For Proof/
- ijerph-397145 Supplementary - For Proof/ijerph-397145 Table S1.pdf
- ijerph-397145 Supplementary - For Proof/ijerph-397145 Table S2.pdf
- ijerph-397145 Supplementary - For Proof/ijerph-397145 Table S3.pdf
